# Supplementary material for: Pseudomonas fluorescens Transportome Is Linked to Strain-Specific Plant Growth Promotion in Aspen Seedlings under Nutrient Stress
Source: Front Plant Sci. 2017 Mar 21;8:348. doi: 10.3389/fpls.2017.00348 (PMC5359307; doi:10.3389/fpls.2017.00348)
Supplement: Table S3 — Table of aspen seedling phenotypic data. [file Table3.CSV]

Media	Bacteria	Replicate	Leaves	SH_Length	Rootlets	RT_branching	RT_length	DW_Shoot	DW_root	RT_Pi-mg/g	SH_Pi-mg/g	RT_nitrateNO3-Nug/g	SH_nitrateNO3-Nug/g	RT_Anthocyanin	SH_Anthocyanin	Chl	ChlA/ChlB	RT_%N
Replete	None	1	6.25	1.175	1.75	2.875	1.9625	8.2	2.6	2.392547368	2.001490526	42.56503229	39.62587661	0.1	0.08	1.173154085	1.159434367	3.548
Replete	None	2	6	1.1625	2.5	2.75	2.75	5.9	1.4	2.228301754	1.305752632	13.20862554	25.32111701	0.06	0.45	1.149111714	0.968820102	4.557
Replete	None	3	6.875	1.2875	3.125	2.333333333	3.6875	6.4	2.3	2.022831579	1.100688259	54.1730915	28.59223568	0.07	0.46	1.049801807	1.177466125	2.528
Replete	Pf-5	1	7.375	1.5	4.125	2	4.9875	11.9	1.9	3.409673684	1.647055639	48.53765748	35.60013879	0.48	0.47	0.752950918	1.160996797	3.817
Replete	Pf-5	2	6.625	1.475	3.5	4.375	3.1375	10.7	2.9	2.400596491	1.259026721	47.4175514	29.79026277	0.08	0.47	0.955677462	1.092462546	2.874
Replete	Pf-5	3	6.125	1.3375	4	2.5	3.1125	10.8	2.2	4.160526316	2.133545865	49.78567403	62.65651825	0.08	0.47	2.42246972	1.107583294	2.491
Replete	Pf0-1	1	6.625	1.2375	3.375	2.75	4.5125	9.5	2.6	5.2018	1.148753947	41.717487	46.72753983	0.08	0.42	1.215395769	1.11454125	2.237
Replete	Pf0-1	2	6.125	1.025	3.428571429	2.8	2.2	11.6	2.6	5.076494737	2.285515789	40.96449934	43.70986811	0.22	0.49	1.21696327	1.166030425	3.081
Replete	Pf0-1	3	6	1.4375	3.571428571	2.428571429	2.285714286	9.1	2.9	1.870815038	1.363184211	66.4299009	44.03687343	0.09	0.49	1.664670769	1.147000453	2.974
Replete	SBW	1	8	1.75	5.25	3.625	4.0375	13.9	4	1.927593985	0.681854971	40.15899992	40.05874222	0.23	0.51	1.754776173	1.066530637	3.098
Replete	SBW	2	8	1.95	3.875	3.875	4.225	13.1	4.1	2.521931579	0.815012531	31.13643821	48.21362285	0.21	0.3	2.825003684	1.184220231	3.006
Replete	SBW	3	7.25	1.9375	4.375	4	3.7625	12.5	2.7	1.280381579	1.776929323	27.88058756	37.77608977	0.2	0.43	0.413136325	1.102903491	2.497
Replete	WH6	1	6.625	1.5	3.5	1.875	2.1125	11.7	3.5	2.192003008	0.77001203	30.88608663	70.87499384	0.1	0.44	1.123324787	1.169133932	2.599
Replete	WH6	2	6.625	1.4625	3.625	2.75	2.1125	12.2	2.5	1.704021053	0.973035294	44.88758378	47.1338424	0.35	0.51	1.095523086	1.15394729	2.678
Replete	WH6	3	7.25	1.3875	4.125	0.875	2.1125	18.9	4.1	1.378031579	1.100336842	36.98418798	51.94087565	0.1	0.39	1.095523086	1.15394729	2.612
Low Nitrogen	None	1	5.375	0.7	2.875	2.714285714	4.8875	2.5	1.6	0.988923308	0.881574737	49.24581026	49.26438305	0.53	0.53	0.526891056	2.322570378	0.504
Low Nitrogen	None	2	4.625	0.4875	3	3.25	8.125	2.9	1.4	0.745849123	1.074492632	9.719483758	16.59465043	0.51	0.54	0.633570627	1.199100662	0.504
Low Nitrogen	None	3	5	0.575	3.666666667	3.428571429	5.1625	2.5	1.9	1.074231579	1.030623923	30.3793099	42.36768452	0.51	0.54	0.548585221	1.160681704	0.504
Low Nitrogen	Pf-5	1	6.25	1.225	3.75	2.125	4.025	7.1	3.6	1.597548872	1.288294737	10.38814987	8.716592884	0.19	0.56	0.438732029	0.980027199	3.462
Low Nitrogen	Pf-5	2	6.25	1.1875	4.875	4.125	4.5	10.9	6	2.137042105	1.817187368	11.57466431	11.00736708	0.25	0.64	1.312402139	1.202784382	3.462
Low Nitrogen	Pf-5	3	6.25	1.2	3.625	5	5.375	9	4.2	1.907424561	2.790815789	26.62882425	15.98529412	0.38	0.64	1.261538098	1.086623837	2.003
Low Nitrogen	Pf0-1	1	5.625	0.85	3.875	5.625	5.775	7.9	4.5	3.227263158	3.35757193	12.49269084	11.79987048	0.9	0.77	0.85728099	1.169690257	1.964
Low Nitrogen	Pf0-1	2	6	0.8625	3.5	4.375	5.9375	8.1	4.5	2.13954386	3.324940351	26.86201076	17.99600836	0.39	0.45	0.671551798	1.18753526	2.238
Low Nitrogen	Pf0-1	3	6.375	1.0375	3	4.5	4.75	10.3	5.6	2.233174737	1.161945263	19.73575484	9.956572536	0.41	0.51	0.246328087	0.820595963	2.238
Low Nitrogen	SBW	1	6	0.9625	3.625	3.25	4.575	9.3	3.9	0.831235088	0.667193421	9.850161265	10.59192113	0.67	0.7	0.762325252	1.198448627	2.238
Low Nitrogen	SBW	2	5.5	0.9125	4.75	7.25	5.6125	2.04	3.2	0.559765944	0.904508978	12.86368731	13.98908713	0.62	0.76	0.394147609	1.044090634	1.768
Low Nitrogen	SBW	3	5.25	0.8375	3.125	4.375	4.9125	7.3	3.6	0.951471579	0.758012384	11.18561319	12.14530458	0.62	0.78	0.394147609	1.044090634	1.768
Low Nitrogen	WH6	1	6.875	1.0625	5.375	1.75	4.2	9.4	4.9	1.845315789	0.559491729	36.98301646	55.36216069	1.27	0.46	0.605365827	1.189588266	1.408
Low Nitrogen	WH6	2	7.375	1.3375	5.5	2.125	4.725	11.6	4.1	5.9272	0.881798496	13.71140913	14.99367149	0.23	0.42	1.887555758	1.111791458	1.408
Low Nitrogen	WH6	3	6.75	1.15	4.125	3.375	5.3875	11	5.9	0.688712782	0.987268421	16.20884954	11.23865313	0.22	0.45	0.972999424	1.1866201	1.408
Low Phosphorus	None	1	5.625	1.0375	3	1	1.7375	2.2	0.8	0.299557895	0.847861654	7.07595644	39.17278984	0.37	0.47	0.67884965	1.118522672	2.019
Low Phosphorus	None	2	5.75	1.05	2.125	1.25	1.8625	5.1	0.9	0.796373684	0.645753846	43.98472058	59.80465939	0.5	0.57	0.286003814	0.600364559	1.955
Low Phosphorus	None	3	5.5	0.95	2.75	1.666666667	1.2875	4.3	0.7	0.691898246	0.566511404	54.15657972	37.15096857	0.28	0.53	0.286003814	0.600364559	2.051
Low Phosphorus	Pf-5	1	6.5	1.3625	3.5	4.375	4.0625	7.7	4	0.992186466	2.063185965	88.58423278	55.42317315	0.29	0.61	0.463879222	1.054067387	2.296
Low Phosphorus	Pf-5	2	7	1.1125	3.25	3.25	3.375	10.2	3.7	1.142268421	0.732152227	44.25201822	40.2900425	0.12	0.51	1.818341	1.110101072	2.922
Low Phosphorus	Pf-5	3	6.875	1	3.25	2.25	3.8875	8.8	3.3	0.581960902	1.126550877	28.69060519	41.12894161	0.2	0.52	1.235019418	1.158086554	2.922
Low Phosphorus	Pf0-1	1	6.25	0.9625	3.5	3.25	2.9875	10.9	3.6	0.677058647	3.775908772	42.95788027	67.07550219	0.16	0.52	0.827056008	1.17418318	2.586
Low Phosphorus	Pf0-1	2	6	1.175	3.5	3	3.3875	10.4	3.5	0.987594737	0.800841103	47.19671179	53.12039126	0.29	0.53	0.2833076	0.792246429	2.586
Low Phosphorus	Pf0-1	3	6.125	0.9375	3.75	3.125	2.1375	8.7	2.1	2.030010526	1.672564211	46.35173087	69.58804497	0.23	0.53	0.944228663	0.3188248	2.284
Low Phosphorus	SBW	1	7.125	1.3125	5.25	6.25	2.6	12.8	5	0.416433333	0.46252	24.39798677	21.51998548	0.26	0.63	1.005408898	0.982874523	2.109
Low Phosphorus	SBW	2	6.5	1.45	4.75	3.75	3.325	10.6	4.3	0.305550239	0.451552355	31.03093457	33.20519631	0.2	0.65	0.983704176	1.052948657	1.878
Low Phosphorus	SBW	3	6.875	1.175	4.5	6.75	2.5375	13.6	4.9	0.496652632	0.699160372	30.49736642	18.43893492	1.2	1.65	0.390798323	1.019351322	1.896
Low Phosphorus	WH6	1	6.5	1.525	4.125	2.125	3	12.9	2	1.328105263	0.921515789	88.42609342	86.40035329	0.25	0.68	1.294360419	0.811445099	3.986
Low Phosphorus	WH6	2	6.125	1.1625	3.875	2.625	2.3625	12.4	2.1	1.328105263	0.921515789		23.6	1.25	1.68	1.294360419	0.811445099	3.685
Low Phosphorus	WH6	3	6.375	1.125	3.5	2.375	2.2	13.9	1.6	1.328105263	0.921515789			2.25	2.68	1.294360419	0.811445099	3.685
