# Supplementary material for: Pseudomonas fluorescens Transportome Is Linked to Strain-Specific Plant Growth Promotion in Aspen Seedlings under Nutrient Stress
Source: Front Plant Sci. 2017 Mar 21;8:348. doi: 10.3389/fpls.2017.00348 (PMC5359307; doi:10.3389/fpls.2017.00348)
Supplement: Table S4 — Loading table data for PCA analysis. [file Table4.CSV]

	PC1	PC2	PC3	PC4	PC5
Chl	0.31887827	-0.10895517	-0.1443359	0.21134801	0.26433358
ChlA.ChlB	-0.11646698	-0.17297643	-0.19366954	0.08229393	0.58135591
DW_root	0.04330652	-0.47597749	0.1287809	-0.04728716	-0.1383338
DW_Shoot	0.40231018	-0.17114435	0.17763656	0.04511452	-0.02245796
Leaves	0.40251073	-0.23907264	0.01547348	-0.1554379	0.05243219
Rootlets	0.14995549	-0.36955743	0.22540463	-0.14587958	0.21906149
RT_%N	0.33548327	0.11325168	0.0194358	0.21896462	-0.38561232
RT_Anthocyanin	-0.08067239	0.09215425	0.55333455	0.20673032	0.25177567
RT_branching	-0.14470257	-0.33376165	0.23933571	0.10936275	-0.26958661
RT_length	-0.27404609	-0.32613266	-0.04160607	0.1786272	0.21615806
RT_nitrateNO3.Nug.g	0.24019627	0.32394036	0.16128958	0.18258548	0.17365165
RT_Pi.mg.g	0.1692145	-0.12582848	-0.25543865	0.46093294	0.16027022
SH_Anthocyanin	0.01823198	0.12709849	0.58582295	0.22228716	0.09600925
SH_Length	0.42127141	-0.12550363	-0.0453956	-0.17267264	-0.05091935
SH_nitrateNO3.Nug.g	0.23597371	0.3306786	-0.11046026	-0.03420693	0.23195346
SH_Pi.mg.g	-0.0401381	-0.08679377	-0.1678982	0.6618924	-0.26235834
