# Supplementary material for: Pseudomonas fluorescens Transportome Is Linked to Strain-Specific Plant Growth Promotion in Aspen Seedlings under Nutrient Stress
Source: Front Plant Sci. 2017 Mar 21;8:348. doi: 10.3389/fpls.2017.00348 (PMC5359307; doi:10.3389/fpls.2017.00348)
Supplement: Table S5 — Table of PRTT scores for Pseudomonads Pf-5, Pf0-1, SBW25, and WH6. [file Table5.CSV]

Ligand	Pfo-1	WH6	PF5	SBW25
[BIOGENESIS]	-0.137503524	0.125530882	-0.289506617	0.2410081
[CELL DIVISION]	0.607682577	-0.140778656	-0.325203227	-0.26107289
[CHEMOTAXIS]	0.217420185	-0.363437917	0.241469056	-0.225934393
[MULTIDRUG]	-1.579764853	-0.455100195	-1.598385899	0.278510648
[SPORE GERMINATION]	-0.807354922	0.192645078	0.192645078	0.192645078
[STRESS]	0.040641984	-0.129283017	-0.129283017	0.192645078
2-AMINOETHYLPHOSPHONATE	0	0	0	0
2-O-A-MANNOSYL-D-GLYCERATE	0.125530882	0.125530882	-0.459431619	0.125530882
3-HYDROXYPHENYLPROPIONIC	-0.415037499	0.321928095	-0.415037499	0.321928095
3-PHENYLPROPIONI	-0.06529146	0.037802033	0.086711633	-0.06529146
4-AMINOBUTANOATE	-0.169925001	-0.169925001	-0.169925001	0.415037499
4-HYDROXYBENZOATE	-0.187627003	-0.109624491	0.034765418	0.227410496
4-HYDROXYPHENYLACETATE	-1.857980995	0.311944006	0.4639471	0.142019005
ABC-2 TYPE AND OTHER TRANSPORTERS	-1.618946837	1.007835839	0.261168844	-0.759990718
ACORBATE	0.192645078	-0.977279923	-0.655351829	0.607682577
ADENINE	-1.044394119	0.540568381	-0.722466024	0.762960803
AG(I)	-0.039528364	-0.402098444	0.490986353	-0.209453366
AGMATINE	-0.070389328	0.192645078	-0.070389328	-0.070389328
ALPHA-GLUCOSIDE	-0.169925001	-1.169925001	0.830074999	-0.169925001
ALPHA-KETOGLUTARATE	-0.121015401	0.016488123	0.016488123	0.08061846
AMINO ACID	-0.437405312	0.048021515	0.240666593	0.048021515
ARABINOSE	-0.468769483	-0.468769483	-0.188661564	0.811338436
ARSENIC	0.033166864	0.274174963	0.033166864	-0.426264755
ARSENIC (III)	0.033166864	0.274174963	0.033166864	-0.426264755
ARSENIC (V)	0.033166864	0.274174963	0.033166864	-0.426264755
ARSENITE	0.093109404	0.093109404	0.415037499	-0.906890596
BENZOATE	0.480625841	-0.10433666	-0.130331868	-0.478732175
BETA-GLUCOSIDE	0.074000581	0.074000581	-0.247927513	0.074000581
BETAINE	-0.183593582	-0.338212623	0.492516807	-0.190001003
BICARBONATE	0	0	0	0
BICYCLOMYCIN	-0.023846742	0.023458973	0.069262662	-0.072756342
BIOTIN	0	0	0	0
C4-DICARBOXYLATE	0.125530882	-0.137503524	0.125530882	-0.137503524
CADAVERINE	0.415037499	-0.584962501	0.415037499	-0.584962501
CALCIUM CATION	0.428843299	-0.056583528	0.428843299	0.206450877
CATION	0	0	0.115477217	-0.125530882
CCITRATE	0.125530882	0.277533976	-0.237039197	-0.237039197
CELLOBIOSE	-0.14635653	-1.409390936	0.175571565	0.175571565
CHLORAMPHENICOL	1.069262662	-0.690786545	-0.32305476	-0.465073765
CHLOROPHYLL	-0.115477217	-0.115477217	-0.700439718	0.621488377
CHOLINE	0.028014376	-0.502500341	0.234465254	0.13492958
CHROMATE	0.125530882	-0.211504105	0.2410081	-0.211504105
CIS,CIS-MUCONATE	0.584962501	0	0	-1
CITRATE	-0.807354922	0.192645078	0.192645078	0.192645078
COBALT ION	-0.086799686	-1.042405566	0.585625656	-0.257076951
COBAMIDE COENZYME	-0.698897553	1.301102447	-1.283860054	0.038068041
COLICIN	0	0	0	0
COPPER	-0.020419541	-0.460992133	0.584095757	-0.268347055
CYANATE	0.095860015	-0.389566812	0.288505093	-0.079226691
CYTOSINE	-1.044394119	0.540568381	-1.722466024	1.347923303
D-ALANINE	-0.169925001	-0.169925001	0.415037499	-0.169925001
D-ALLOSE	0.415037499	-0.584962501	0.415037499	-0.584962501
DEHYDROSHIKIMATE	0.514573173	-0.807354922	0.514573173	-0.807354922
D-GLUCOSAMINE	-0.321928095	-0.321928095	0.678071905	-0.321928095
DICARBOXYLIC ACID	0	0	0	0
DIMETHYL SULFOXIDE	-0.491853096	-0.491853096	-0.491853096	1.093109404
DIPEPTIDE	0.074000581	-0.247927513	-0.247927513	0.337034987
DRUG TRANSPORTERS	0.250748033	-0.324754139	0.324748614	-0.324754139
D-SERINE	-0.754887502	0.245112498	-0.169925001	0.245112498
ELECTROCHEMICAL POTENTIAL-DRIVEN TRANSPORTERS [TC:2]	-2.10253908	-1.097144346	0.486591055	0.967850248
ENZYME II [TC:4.A]	0.627445832	-0.372554168	-0.17990909	-0.372554168
FE2+	0.724249422	-1.448708619	0.570660568	-2.016009133
FE3+	0.674138738	-1.920283071	0.572540301	-1.662333792
FORMATE	0.460841189	-0.539158811	-1.31676639	0.68323361
FOSMIDPMYCIN	0.093109404	-0.321928095	0.093109404	0.093109404
FRUCTOSE	-2.135709286	0.864290714	-0.813781191	0.864290714
GALACTARATE	-0.584962501	0.415037499	-0.584962501	0.415037499
GALACTITOL	-1.392317423	0.192645078	0.192645078	0.607682577
GALACTONATE	0.4639471	-0.050626073	-0.857980995	0.142019005
GALACTOSE	-0.169925001	0.415037499	-0.169925001	-0.169925001
GLUCARATE	0.192645078	0	-0.485426827	0.192645078
GLUCITOL	-0.64385619	-0.058893689	0.35614381	-0.058893689
GLUCONATE	-0.935459748	0.719892081	-0.169925001	0.13492958
GLUCOSE	-1.569855608	0.167109986	-1.569855608	1.845181891
GLUTAMATE	-0.064130337	0.061400545	0.061400545	-0.064130337
GLUTATHIONE	0.125530882	0.125530882	-0.459431619	0.125530882
GLYCEROL-3-PHOSPHATE	0.08246216	0.234465254	-0.765534746	0.234465254
GLYCINE	-0.773001987	-0.36819362	1.095753479	-0.364371909
HEME	0.587110967	-0.260885939	-0.161350266	-0.260885939
HEMOLYSIN	0.870716983	-1.129283017	-1.129283017	0.455679484
HEXOSE PHOSPHATE	0.678071905	-0.321928095	-0.321928095	-0.321928095
HEXURONATE	0	0.321928095	-0.415037499	0
HOMOSERINE	-0.099535674	0.263034406	-0.099535674	-0.099535674
INOSITOL	0	0	0	0
IRON	0.82661114	-1.580812155	0.590560125	-1.996109576
ISOPROPYL-BETA-D-THIOGALACTOPYRANOSIDE	-0.392317423	0.192645078	0.192645078	-0.070389328
LACTATE	0.192645078	-0.222392421	0.192645078	-0.222392421
LACTOSE	-0.866248611	-0.866248611	0.870716983	-0.036173613
L-ALANINE	-0.437405312	0.048021515	0.240666593	0.048021515
L-AMINO ACID	-0.437405312	0.048021515	0.240666593	0.048021515
L-ARABINOSE	-1.743992861	0.256007139	-1.743992861	1.671044638
L-ARGININE	-2.846673988	-1.400870333	2.543239909	-0.524745893
L-ASPARAGINE	-0.711866668	-0.140532131	-0.210921459	0.610061427
L-ASPARTATE	-1.885066802	0.927275835	-0.773163883	0.784784596
L-CYSTEINE	-1.126904168	-0.140532131	0.374041042	0.610061427
L-CYSTINE	-0.584246701	0.515288973	-0.391601623	0.193360878
L-FUCOSE	0	0	0	0
L-GLUTAMATE	-1.885066802	0.927275835	-0.773163883	0.784784596
L-GLUTAMINE	-2.68475784	-0.283348304	-0.768775131	2.341714372
L-HISTIDINE	-0.289449639	-0.662973547	0.266637125	-0.649345584
L-IDONATE	0.415037499	-0.169925001	-0.169925001	-0.169925001
LIPOOLIGOSACCHARIDE	0.321928095	0.321928095	0	-1
LIPOPOLYSACCHARIDE	1.631084657	-0.630818667	-0.409557327	-2.26640724
LIPOPROTEIN	-0.812253721	0.690246619	-0.397216222	0.187746279
L-ISOEUCINE	-2.244998211	0.469247307	-0.202895903	0.98382048
L-LEUCINE	-3.052353133	-0.338107615	-0.010250825	1.761428059
L-LYSINE	-0.970553481	-0.582200098	0.280296379	0.048811844
L-METHIONINE	-0.437405312	0.048021515	0.240666593	0.048021515
LONG-CHAIN FATTY ACID	-0.353636955	0	0	0.283792966
L-ORNITHINE	-1.823751399	-1.72688986	1.743289194	-0.338324572
L-PHENYLALANINE	0.463059014	-0.858869081	0.333775997	-0.858869081
L-PROLINE	-0.64901327	0.797271733	0.498718146	-1.276909068
L-RHAMNOSE	0.05246742	-0.169925001	-0.169925001	0.245112498
L-SERINE	-1.296829169	0.052112947	0.303651714	0.632781503
L-THEONINE	0	0	0	0
L-THREONINE	-1.222061401	-0.373192888	0.726342786	0.514904193
L-TRYPTOPHAN	0.382139019	-1.055266294	0.359771206	-0.640228794
L-TYROSINE	0.463059014	-0.858869081	0.333775997	-0.858869081
L-TYROSOME	-0.169925001	0.637429921	-0.169925001	-0.584962501
L-VALINE	-2.244998211	0.469247307	-0.202895903	0.98382048
LYSOPHOSPHOLIPID	0	-1	0.584962501	0
MACROLIDE	0.074000581	-0.247927513	0.074000581	0.074000581
MAGNESIUM CATION	-0.011972642	0.035333073	0.168599604	-0.20461772
MALONATE	0	0.125530882	-0.137503524	0
MALTODEXTRIN	-0.595257481	-0.536363792	0.726670613	-0.479780264
MALTOSE	-0.139577998	-1.443254388	0.182350097	-0.194025782
MANGANESE	0.12963528	-0.777255315	-0.45532722	0.374747778
MANGANESE(2+)	0.415037499	0.093109404	-0.906890596	0.093109404
MANGANESE(3+)	0.415037499	0.093109404	-0.906890596	0.093109404
MANGENESE	1.959710279	-1.777255315	0.12963528	-1.777255315
MANNITOL	-0.681078654	0.05588694	0.181417823	-1.266041154
MANNOSE	-0.22881869	0.77118131	-0.22881869	-1.22881869
MERCURY(2+)	0.678071905	-0.321928095	-0.321928095	-0.321928095
METALLIC CATION, IRON-SIDEROPHORE AND VITAMIN B12 TRANSPORTERS	-1.222392421	0.192645078	0.192645078	0.514573173
METHIONINE	0.235874824	-0.211584153	-0.371807753	0.251816368
METHYL VIOLOGEN	-0.321928095	-0.321928095	0	0.485426827
METHYLENOMYCIN	-0.222392421	-0.807354922	0.514573173	0.192645078
METHYL-GALACTOSIDE	-0.584962501	-0.169925001	0.637429921	-0.169925001
MG2+	-0.137503524	0.043068722	-0.044394119	0.125530882
MICROCIN	1.146187758	-1.286771649	0.672586366	-1.576990885
MINERAL AND ORGANIC ION TRANSPORTERS	0.750787763	-1.826580537	0.487753357	-0.04216778
MOLYBDATE	0.419141898	-0.554862894	-1.202346479	0.030099607
MONOSACCHARIDE TRANSPORTERS	-0.199672345	-0.199672345	-0.199672345	-0.199672345
N-ACETYLGLUCOSAMINE	-0.022367813	-1.022367813	0.977632187	-0.437405312
NH4+	0.121306296	0.074000581	-0.309328058	0.074000581
NICKEL	-4.245230194	0.388917257	-0.52054293	1.665323615
NICKEL(2+)	-4.245230194	0.388917257	-0.52054293	1.665323615
NICOTINAMIDE	0.292180751	0.192645078	-0.292781749	-0.292781749
NITRATE	-0.37778133	1.018147347	-0.510231626	-0.538246002
NITRITE	-0.055853235	0.603109847	-0.60334103	-0.216317907
NOPALINE	-0.321928095	-0.321928095	0.678071905	-0.321928095
NUCLEOSIDE	-1.044394119	0.540568381	-0.722466024	0.762960803
OCTOPINE	-0.321928095	-0.321928095	0.678071905	-0.321928095
OLIGOSACCHARIDE AND POLYOL TRANSPORTERS	-0.775815616	-0.311089697	-0.269315743	0.052174152
ORGANIC ACID TRANSPORTERS	-0.321928095	0.678071905	-0.321928095	-0.321928095
ORTHOPHOSPHATE	-0.767148743	-0.527547383	0.431061556	-0.294815097
OXALATE	0.415037499	-0.584962501	-1.169925001	0.637429921
PEPTIDE	-3.069836586	0.993847935	-0.930111822	1.654850679
PEPTIDOGLYCAN	-0.070389328	-0.070389328	0.192645078	-0.070389328
PHOSPHOGLYCERATE	-0.321928095	0.678071905	-0.321928095	-0.321928095
PHOSPHONATE	0.102857184	-0.681414125	-0.641885761	0.535816591
POLYSACCHARIDE	0.4665678	-0.820021334	0.171045541	0.010053665
PORES ION CHANNELS [TC:1]	-2.853757516	-3.613388743	3.098565619	-1.111916136
POTASSIUM CATION	0.062402029	-0.485085766	-0.991014844	-0.038320559
PROLINE	0.028014376	-0.502500341	0.234465254	0.13492958
PROTEIN TRANSPORTERS	-0.2410081	-0.056583528	0.206450877	0.054447784
PUTRESCINE	1.178660507	-3.658706984	-1.092554772	0.471762948
RHAMNOSE	-0.321928095	-0.321928095	0.678071905	-0.321928095
RIBOSE	-1.921973137	0.493064363	-2.091898138	1.456538487
SHIKIMATE	0.514573173	-0.807354922	0.514573173	-0.807354922
SIDEROPHORE	-0.247927513	0.074000581	-0.247927513	0.337034987
SN-GLYCEROL 3-PHOSPHAT	-0.562242424	-0.147204925	0.700791982	-0.339850003
SODIUM CATION	-1.469278787	-0.469278787	-1.054241288	1.448259052
SORBITOL	-1.739972343	-0.418044248	1.122524133	-0.739972343
SPERMIDINE	0.312027011	-0.88148429	-2.247757766	0.874590127
SUCCINATE	-0.807354922	0.192645078	0.192645078	0.192645078
SUCROSE	0	0	-0.584962501	0.415037499
SUGAR	-0.978688118	-0.169723943	0.430702818	0.439691601
SUGAR PHOSPHATE	0.299560282	-0.115477217	0.299560282	-0.700439718
SUGAR TRANSPORTERS	-0.209453366	-0.209453366	0.249978253	0.112474729
SULFATE	-1.034269902	-0.139099875	0.795805096	0.098180394
TARTRATE	-0.209453366	-0.402098444	-0.039528364	0.490986353
TEICHOIC ACID	-1.169925001	0.415037499	0.830074999	-1.169925001
TETRACYCLINE	-0.906890596	-0.099535674	0.793549123	-0.321928095
THIAMINE	-0.436711542	-0.266786541	0.37064338	-0.436711542
THIOSULFATE	-0.321928095	0.678071905	-0.321928095	-0.321928095
THYMINE	-1.044394119	0.540568381	-1.722466024	1.347923303
TRANSMEMBRANE ELECTRON CARRIERS [TC:5]	0.382838677	0.382838677	-0.979731402	-1.032198822
TREHALOSE	-0.152003093	0.137503524	-0.152003093	0.137503524
TRICARBALLYLATE	0.125530882	0.277533976	-0.237039197	-0.237039197
TRIMETHYLAMINE-N-OXIDE	-0.584962501	-0.584962501	1	-0.584962501
TUNGSTATE	-0.700439718	-0.285402219	0.884522783	-0.700439718
UNKNOWN TRANSPORTERS	-0.846202669	0.77118131	-0.498279365	-0.020232069
URACIL	-0.684851733	-0.027480736	-1.058069056	1.057408161
UREA	0.152003093	-0.710493383	0.530514717	-0.362570079
XANTHINE	-0.08246216	-0.125530882	0.222392421	-0.040641984
XANTHOSINE	0.678071905	-0.321928095	-0.321928095	-0.321928095
XYLOSE	-0.222392421	0.362570079	-1.807354922	0.893084796
ZINC CATION	-0.839539593	-1.774999341	1.591322873	0.184358674
