# Supplementary material for: Pseudomonas fluorescens Transportome Is Linked to Strain-Specific Plant Growth Promotion in Aspen Seedlings under Nutrient Stress
Source: Front Plant Sci. 2017 Mar 21;8:348. doi: 10.3389/fpls.2017.00348 (PMC5359307; doi:10.3389/fpls.2017.00348)
Supplement: Table S6 — Table of complete phenotype-transportome correlation network. [file Table6.CSV]

THIOSULFATE (ALL) RT_branching
ORGANIC ACID TRANSPORTERS (ALL) DW_Shoot
SIDEROPHORE (ALL) Rootlets
CATION (Nit) DW_root
L-VALINE (ALL) DW_Shoot
THIOSULFATE (Phos) RT_%N
XYLOSE (Phos) Leaves
MANNOSE (Phos) RT_nitrateNO3-Nug/g
NICKEL (ALL) DW_Shoot
LIPOOLIGOSACCHARIDE (Nit) DW_root
LYSOPHOSPHOLIPID (Phos) RT_nitrateNO3-Nug/g
CYTOSINE (Phos) Rootlets
TUNGSTATE (Nit) SH_Length
L-TYROSOME (Nit) DW_root
HEMOLYSIN (Phos) Leaves
NOPALINE (Phos) SH_Length
L-ISOEUCINE (ALL) DW_Shoot
MANNITOL (Nit) DW_root
ARSENIC (V) (V) (Nit) DW_root
CADAVERINE (ALL) SH_Pi-mg/g
NUCLEOSIDE (ALL) DW_Shoot
TEICHOIC ACID (ALL) RT_branching
ARSENITE (Nit) DW_root
ACORBATE (Phos) Leaves
COLICIN (Nit) DW_root
THIOSULFATE (Phos) SH_Anthocyanin
GLUCOSE (Phos) SH_Length
L-PROLINE (Nit) DW_root
DW_root (Pheno) SH_nitrateNO3-Nug/g
HEME (Nit) DW_root
CHLOROPHYLL (Phos) Leaves
ALPHA-GLUCOSIDE (Nit) RT_%N
NICKEL(2+) (ALL) DW_Shoot
FORMATE (Phos) Leaves
CCITRATE (Nit) DW_root
PHOSPHOGLYCERATE (Phos) RT_nitrateNO3-Nug/g
NICKEL (ALL) Rootlets
MANGANESE(2+) (Phos) Leaves
ARABINOSE (ALL) Rootlets
L-CYSTINE (ALL) DW_Shoot
GLUCOSE (Phos) Rootlets
4-HYDROXYPHENYLACETATE (ALL) Rootlets
[CELL DIVISION] (Nit) DW_root
XANTHOSINE (ALL) Rootlets
DICARBOXYLIC ACID (Nit) DW_root
ADENINE (ALL) DW_Shoot
AMINO ACID (ALL) DW_Shoot
ARSENIC (ALL) DW_Shoot
SH_Length (Pheno) Chl
3-HYDROXYPHENYLPROPIONIC (ALL) DW_Shoot
ACORBATE (Phos) DW_root
GALACTITOL (ALL) Rootlets
ABC-2 TYPE AND OTHER TRANSPORTERS (ALL) DW_Shoot
UNKNOWN TRANSPORTERS (ALL) DW_Shoot
LIPOPOLYSACCHARIDE (Nit) DW_root
TRANSMEMBRANE ELECTRON CARRIERS [TC:5] (Nit) DW_root
L-TYROSINE (Nit) DW_root
CHLOROPHYLL (Phos) Rootlets
NICKEL(2+) (ALL) Rootlets
L-GLUTAMATE (ALL) DW_Shoot
OCTOPINE (Phos) SH_Anthocyanin
4-AMINOBUTANOATE (ALL) Rootlets
L-FUCOSE (Nit) DW_root
GLUCOSE (ALL) Rootlets
NITRATE (Nit) DW_root
HEXOSE PHOSPHATE (Phos) SH_Anthocyanin
NICOTINAMIDE (Nit) DW_root
L-PHENYLALANINE (Nit) DW_root
AGMATINE (ALL) DW_Shoot
D-ALLOSE (ALL) SH_Pi-mg/g
LYSOPHOSPHOLIPID (Phos) SH_Anthocyanin
NITRITE (ALL) DW_Shoot
RT_Anthocyanin (Pheno) SH_Anthocyanin
SODIUM CATION (ALL) Rootlets
FE3+ (Nit) DW_root
TREHALOSE (ALL) DW_Shoot
THIOSULFATE (ALL) SH_Pi-mg/g
NITRITE (Nit) DW_root
TRIMETHYLAMINE-N-OXIDE (Phos) SH_Anthocyanin
SUCCINATE (ALL) SH_Pi-mg/g
ALPHA-KETOGLUTARATE (ALL) DW_Shoot
Leaves (Pheno) DW_Shoot
3-PHENYLPROPIONI (Nit) DW_root
3-HYDROXYPHENYLPROPIONIC (ALL) Rootlets
GLUCOSE (ALL) SH_Pi-mg/g
CHLORAMPHENICOL (Nit) DW_root
GALACTOSE (Nit) Leaves
MANNITOL (ALL) DW_Shoot
ADENINE (ALL) Rootlets
LONG-CHAIN FATTY ACID (ALL) DW_Shoot
L-PROLINE (ALL) DW_Shoot
NOPALINE (Phos) SH_Anthocyanin
DEHYDROSHIKIMATE (Phos) SH_Anthocyanin
ORTHOPHOSPHATE (Nit) DW_root
MALONATE (Nit) DW_root
CHROMATE (Nit) DW_root
TRICARBALLYLATE (Nit) DW_root
CADAVERINE (Phos) SH_Length
BICARBONATE (Nit) DW_root
RIBOSE (ALL) DW_Shoot
L-ARABINOSE (ALL) Rootlets
Leaves (Pheno) SH_Length
L-TYROSOME (Nit) Leaves
METHYL-GALACTOSIDE (Nit) SH_Length
MANGANESE(3+) (Phos) Leaves
ALPHA-GLUCOSIDE (Phos) RT_nitrateNO3-Nug/g
OCTOPINE (Phos) SH_Length
L-HISTIDINE (Nit) DW_root
SUCROSE (Phos) Leaves
L-TYROSOME (ALL) DW_Shoot
MANNOSE (ALL) RT_branching
ENZYME II [TC:4.A] (Nit) DW_root
LYSOPHOSPHOLIPID (Nit) RT_%N
[CHEMOTAXIS] (Nit) DW_root
PEPTIDE (ALL) DW_Shoot
MAGNESIUM CATION (Nit) DW_root
FE2+ (Nit) DW_root
NITRATE (ALL) DW_Shoot
XYLOSE (Phos) SH_Length
HOMOSERINE (Nit) DW_root
GALACTARATE (ALL) RT_Pi-mg/g
L-SERINE (ALL) DW_Shoot
L-TRYPTOPHAN (Nit) DW_root
THYMINE (Phos) Rootlets
RHAMNOSE (Phos) SH_Length
HOMOSERINE (ALL) DW_Shoot
TRIMETHYLAMINE-N-OXIDE (Phos) SH_Length
ARSENIC (V) (V) (ALL) DW_Shoot
COBAMIDE COENZYME (ALL) DW_Shoot
L-ASPARAGINE (ALL) DW_Shoot
N-ACETYLGLUCOSAMINE (Phos) SH_Anthocyanin
MALONATE (ALL) DW_Shoot
MG2+ (ALL) DW_Shoot
RT_length (Pheno) RT_%N
ARSENIC (III) (III) (Nit) DW_root
LYSOPHOSPHOLIPID (Phos) RT_%N
THYMINE (ALL) Rootlets
IRON (Nit) DW_root
FRUCTOSE (ALL) DW_Shoot
DIMETHYL SULFOXIDE (Phos) Rootlets
MANNOSE (Nit) Leaves
GALACTARATE (Phos) SH_Length
GLYCEROL-3-PHOSPHATE (ALL) DW_Shoot
LACTATE (Nit) DW_root
ISOPROPYL-BETA-D-THIOGALACTOPYRANOSIDE (ALL) DW_Shoot
RT_length (Pheno) RT_nitrateNO3-Nug/g
RT_length (Pheno) SH_nitrateNO3-Nug/g
GALACTITOL (ALL) DW_Shoot
THIOSULFATE (Phos) RT_nitrateNO3-Nug/g
DRUG TRANSPORTERS (Nit) DW_root
C4-DICARBOXYLATE (Nit) DW_root
AGMATINE (Nit) DW_root
THIAMINE (Nit) DW_root
MANNITOL (Nit) SH_Length
RIBOSE (ALL) Rootlets
D-GLUCOSAMINE (Phos) SH_Length
HEXURONATE (ALL) DW_Shoot
L-ASPARTATE (ALL) DW_Shoot
BIOTIN (Nit) DW_root
2-AMINOETHYLPHOSPHONATE (Nit) DW_root
LIPOPROTEIN (ALL) DW_Shoot
BENZOATE (Nit) DW_root
DIMETHYL SULFOXIDE (ALL) RT_nitrateNO3-Nug/g
L-LEUCINE (ALL) DW_Shoot
SHIKIMATE (Phos) SH_Anthocyanin
GALACTONATE (Phos) Leaves
D-SERINE (ALL) DW_Shoot
ABC-2 TYPE AND OTHER TRANSPORTERS (Nit) DW_root
MERCURY(2+) (ALL) Rootlets
METALLIC CATION, IRON-SIDEROPHORE AND VITAMIN B12 TRANSPORTERS (ALL) Rootlets
CITRATE (ALL) SH_Pi-mg/g
LIPOPROTEIN (ALL) Rootlets
ARSENIC (III) (III) (ALL) DW_Shoot
PHOSPHOGLYCERATE (ALL) SH_Pi-mg/g
L-METHIONINE (ALL) DW_Shoot
BICYCLOMYCIN (Nit) DW_root
SH_Length (Pheno) DW_Shoot
PHOSPHOGLYCERATE (Phos) SH_Anthocyanin
[MULTIDRUG] (ALL) DW_Shoot
ALPHA-GLUCOSIDE (Phos) RT_%N
HEXOSE PHOSPHATE (ALL) Rootlets
L-AMINO ACID (ALL) DW_Shoot
N-ACETYLGLUCOSAMINE (Nit) RT_%N
MICROCIN (Nit) DW_root
D-SERINE (ALL) Rootlets
GLUTAMATE (Nit) DW_root
RHAMNOSE (Phos) SH_Anthocyanin
ORGANIC ACID TRANSPORTERS (Nit) Rootlets
GALACTARATE (ALL) SH_Pi-mg/g
D-ALLOSE (Phos) SH_Anthocyanin
MERCURY(2+) (Phos) SH_Anthocyanin
[BIOGENESIS] (ALL) DW_Shoot
OXALATE (Phos) Leaves
MANNOSE (Phos) RT_%N
L-ALANINE (ALL) DW_Shoot
L-ARABINOSE (ALL) DW_Shoot
METHYLENOMYCIN (Nit) RT_%N
PHOSPHOGLYCERATE (Phos) DW_root
L-GLUTAMINE (ALL) DW_Shoot
PEPTIDE (ALL) Rootlets
RT_branching (Pheno) SH_nitrateNO3-Nug/g
GLUCONATE (ALL) DW_Shoot
D-ALANINE (Nit) RT_%N
Leaves (Pheno) Chl
TETRACYCLINE (Nit) SH_Length
NUCLEOSIDE (ALL) Rootlets
PHOSPHOGLYCERATE (ALL) RT_branching
D-ALLOSE (Phos) SH_Length
TRICARBALLYLATE (ALL) DW_Shoot
SUGAR PHOSPHATE (Nit) DW_root
DIMETHYL SULFOXIDE (ALL) SH_Pi-mg/g
4-AMINOBUTANOATE (Phos) Rootlets
BETA-GLUCOSIDE (ALL) DW_Shoot
GALACTOSE (ALL) DW_Shoot
FRUCTOSE (ALL) Rootlets
XANTHOSINE (Phos) SH_Anthocyanin
INOSITOL (Nit) DW_root
CCITRATE (ALL) DW_Shoot
D-GLUCOSAMINE (Phos) SH_Anthocyanin
THIOSULFATE (Phos) DW_root
ALPHA-GLUCOSIDE (Phos) SH_Anthocyanin
PEPTIDOGLYCAN (Nit) DW_root
BETAINE (Nit) DW_root
2-O-A-MANNOSYL-D-GLYCERATE (Phos) Leaves
URACIL (ALL) DW_Shoot
CYTOSINE (ALL) Rootlets
ORGANIC ACID TRANSPORTERS (Nit) Leaves
SIDEROPHORE (ALL) DW_Shoot
ARSENIC (Nit) DW_root
CADAVERINE (Phos) SH_Anthocyanin
